# Supplementary material for: A trans-kingdom T6SS effector induces the fragmentation of the mitochondrial network and activates innate immune receptor NLRX1 to promote infection
Source: Nat Commun. 2023 Feb 16;14:871. doi: 10.1038/s41467-023-36629-3 (PMC9935632; doi:10.1038/s41467-023-36629-3)
Supplement: Supplementary file 4 — Source Data [file 41467_2023_36629_MOESM4_ESM.xlsx]

## Sheet: 1B
			GST-VgrG4
	% cells with condensed mitochondria	GST	FL	1-517	518-837	518-899	837-899	∆RTD
		7.48299	57.8947	5.45455	74.5283	77.5701	11.1111	9.90991
		4.20168	63.964	10	81.982	93.8053	5.08475	9.23077
		4.20168	85.0467	3.87597	78.9855	86.7188	4.34783	6.61157

## Sheet: 2C
			n.i.	Kp52145	ΔvgrG4	comp
		Branches/mitochondria	1	1.294	1	1.167
			1	1.147	1.048	1.116
			1	1.367	1	1.089
			1.024	1.242	1	1.451
			1.024	1.275	1	1.084
			1	1.294	1.026	1.088
			1	1.271	1.015	1.142
			1.045	1.185	1.045	1.242
			1.01	1.227	1	1.161
			1	1.295	1.046	1.185
			1.015	1.108	1	1.109
			1.115	1.088	1.036	1.164
			1.163	1.085	1.08	1.174
			1.162	1.148	1.015	1.098
			1.033	1.062	1.021	1.084
			1.08	1.135	1.054	1.136
			1.03	1.196	1.051	1.082
			1.037	1.075	1.023	1.163
			1.2	1.048	1.028	1.042
			1.028	1.091	1.08	1.216
			1.053	1.322	1	1.039
			1.053	1.173	1	1.272
			1.012	1.174	1.022	1.113
			1.014	1.094	1	1.122
			1	1.23	1.006	1.217
			1	1.247	1.017	1.062
			1.035	1.131	1.012	1.104
			1	1.162	1.028	1.076
			1	1.091	1	1.131
			1.02	1.855	1	1.253

## Sheet: 2D
			n.i.	Ye	YeVgrG4	YeVgrG41-517	YeVgrG4518-899
		Branches/mitochondria	1	1.078	1.334	1.038	1.671
			1.064	1.095	1.159	1.129	1.338
			1.004	1.038	1.131	1.055	1.248
			1.081	1.084	1.134	1.085	1.302
			1.093	1.066	1.147	1.065	1.189
			1.122	1.066	1.455	1.024	1.344
			1.046	1.098	1.531	1.067	1.255
			1	1.022	1.247	1.059	1.216
			1.131	1.047	1.23	1.032	1.162
			1	1.091	1.227	1.014	1.163
			1	1.025	1.271	1.028	1.243
			1.115	1.131	1.294	1.071	1.217
			1.091	1.08	1.275	1.039	1.272
			1.162	1.104	1.242	1.043	1.2
			1.094	1.062	1.367	1.048	1.196
			1.08	1.058	1.174	1.065	1.196
			1.147	1.122	1.173	1.053	1.295
			1.135	1.113	1.322	1.048	1.294
			1.08	1.019	1.314	1.039	1.133
			1.033	1.039	1.253	1.019	1.153

## Sheet: 2E
			ni	Kp52	Kp43	NTUH	MGH	SGH
		Branches/mitochondria	1.041	1.124	1.316	1.11	1.036	1.04
			1.074	1.104	1.238	1.193	1.015	1.028
			1.039	1.116	1.167	1.095	1.039	1.04
			1.014	1.106	1.576	1.143	1.034	1.033
			1.031	1.115	1.109	1.126	1.051	1.044
			1.054	1.271	1.273	1.078	1.043	1.003
			1.009	1.261	1.087	1.117	1.031	1.016
			1.015	1.492	1.162	1.139	1.031	1.014
			1.078	1.356	1.091	1.116	1.013	1.016
			1.044	1.17	1.16	1.135	1.032	1.074
			1.063	1.189	1.132	1.192	1.021	1.079
			1.056	1.243	1.132	1.181	1.036	1.022
			1.031	1.111	1.082	1.191	1.07	1.075
			1.037	1.112	1.106	1.119	1.01	1.069
			1.022	1.11	1.147	1.205	1.017	1.079
			1.047	1.147	1.11	1.11	1.009	1.08
			1.035	1.192	1.14	1.155	1.058	1.031
			1.023	1.112	1.158	1.063	1.015	1.033
			1.046	1.184	1.19	1.162	1.014	1.063
			1.05	1.19	1.184	1.168	1.028	1.07

## Sheet: 2H
			AS		Drp1 siRNA
			n.i.	Kp52145	n.i.	Kp52145
		Branches/mitochondria	1.009	1.682	1.052	1.041
			1.017	1.267	1.069	1.03
			1.019	1.127	1.012	1.082
			1.053	1.164	1.021	1.062
			1.059	1.548	1.015	1.067
			1.026	1.265	1.061	1.022
			1.055	1.197	1.052	1.048
			1.062	1.183	1.037	1.037
			1.052	1.161	1.05	1.056
			1.035	1.233	1.052	1.069
			1.038	1.315	1.055	1.029
			1.047	1.489	1.081	1.015
			1.008	1.197	1.055	1.047
			1.021	1.163	1.064	1.053
			1.046	1.255	1.066	1.051
			1.018	1.187	1.016	1.015
			1.036	1.207	1.041	1.025
			1.04	1.611	1.032	1.024
			1.048	1.352	1.087	1.07
			1.029	1.357	1.089	1.02

## Sheet: 2I
			DMSO		Mdivi-1
			n.i.	Kp52145	n.i.	Kp52145
		Branches/mitochondria	1.033	1.255	1.123	1.089
			1.047	1.448	1.134	1.182
			1.044	1.235	1.17	1.072
			1.02	1.208	1.121	1.142
			1.038	1.303	1.067	1.098
			1.044	1.419	1.045	1.234
			1.036	1.244	1.025	1.073
			1.051	1.473	1.104	1.083
			1.062	1.298	1.14	1.111
			1.04	1.564	1.155	1.141
			1.058	1.332	1.136	1.136
			1.059	1.291	1.128	1.122
			1.042	1.236	1.253	1.169
			1.084	1.246	1.009	1.182
			1.124	1.37	1.017	1.129
			1.097	1.27	1.019	1.218
			1.063	1.241	1.053	1.012
			1.065	1.253	1.059	1.026
			1.07	1.586	1.036	1.055
			1.053	1.484	1.048	1.062

## Sheet: 4B
			n.i.	Ye	YeVgrG4	YeVgrG41-517	YeVgrG4518-899
		Rhod2 (RFU)	67760	70055	71640	67619	71959
			67832	68797	86795	69350	70802
			65183	69173	88882	68276	79920
			63103	55245	85036	66555	71852
			55925	58004	70661	66975	75524
			61558	56990	71831	63454	70229
			64264	52420	71482	67207	72357
			66355	66139	72686	68032	75524
			57124	68828	89659	64918	70580
			60446	60588	85282	64345	72981
			56306	67247	88559	61237	70229
			54790	61134	87535	63430	82755

## Sheet: 4C
			AS		MFN2 siRNA
			n.i.	YeVgrG4	n.i.	YeVgrG4
		Rhod2 (RFU)	65916	84904	62224	63472
			65608	82236	59320	59652
			63620	80916	63704	61304
			58869	80608	66084	62826
			63798	82344	63348	62763
			59856	83067	66153	66000
			65916	84904	62224	63472
			65608	82236	59320	59652
			63620	80916	63704	61304

## Sheet: 4D
				YeVgrG4
			non-infected	DMSO	Ryanodine	Thapsigargin	Ruthenium Red	2APB	Xestospongin C
		Rhod2 (RFU)	63228	72686	83880	66439	65913	71568	73774
			64462	72794	88057	55756	60467	71696	74457
			65654	74454	77369	61971	66543	71496	74978
			65900	73962	79996	59277	68831	71362	76373
			63261	72686	77369	52164	56400	71337	74640
			62837	75242	74060	49972	54505	73686	73792
			52815	72794	70666	52213	48767	74765	74521
			52980	75006	78938	65913	54053	73664	74508
			52214	74454	76292	60467	50670	70413	71568
			50824	73962	77463	66543	52384	74728	71696

## Sheet: 4E
			AS			MCU
			ni	Ye	YeVgrG4	ni	Ye	YeVgrG4
		Rhod2 (RFU)	51667	54301	59568	57409	57777	57205
			57151	56977	63654	56230	60710.5	55808
			60192	57322	65240	60110	55467	60314.5
			59582	59820.5	64418.5	59600	62379	61366
			56446.5	60789	62270	58142	60060	60955
			55808	52907.5	65387	59966	59004	59292.5
			57749	57596.5	68592	60655.5	61783	59224
			58080	59298	66071	59947	61053	55661
			56561	58270	63983	60339	60341	58683
			60396	61120	71390	58335	61340	58312
			61160	61876	73733	59810	61890	60061.5
			59804	61278	65007	60752	60544	57775

[truncated: 59 more sheets: 4F, 4G, 4H, 5B, 5C, 5D, 5E, 6A, 6B, 6C, 6D, 6E, 6F, 6G, 6H, 6I, 6J, 6K, 6L, S1A …]
